# Supplementary material for: Targeting stem-loop 1 of the SARS-CoV-2 5′ UTR to suppress viral translation and Nsp1 evasion
Source: Proc Natl Acad Sci U S A. 2022 Feb 11;119(9):e2117198119. doi: 10.1073/pnas.2117198119 (PMC8892331; doi:10.1073/pnas.2117198119)
Supplement: Supplementary File [file pnas.2117198119.sd01.xlsx]

## Sheet: Figure 1
Figure 1C
	"Relative mSc intensity"	SARS-CoV-2 5'UTR-mSc					Control-5'UTR-mSc
	MBP	0.839482	1.00145	1.07462	0.914312	0.955733	1.12938	0.94852	0.895781	1.02276	1.00356
	MBP-Nsp1	1.0591	0.935314	1.09071	0.848213	1.06667	0.143003	0.140541	0.158171	0.141416	0.147719
	"Relative MBP Intensity"		Control 5'UTR-mSc
	MBP	1.01312	0.929717	1.05594	1.03799	0.963236
	MBP-Nsp1	0.428568	0.380616	0.392317	0.333915	0.35185
Figure 1E		MAVS-5'UTR-mSc
	MBP	0.918672	0.815135	1.00482	1.03263	1.22874
	MBP-Nsp1	0.130376	0.129203	0.125991	0.113538	0.121361
Figure 1G		SARS-CoV-2 5'UTR-ORF3a-GFP					SARS-CoV-2 5'UTR-ORF8-GFP
	MBP	1.16843	0.788423	1.17728	0.959284	0.906575	0.988529	0.944983	1.12877	0.881797	1.05592
	MBP-Nsp1	0.803078	0.971351	1.12873	0.739305	0.889855	0.709306	0.650109	0.751989	0.749945	0.802259

## Sheet: Figure 2
Figure 2C		SARS-CoV-2 5'UTR-mSc					SARS-CoV-2 5'UTRΔSL1-mSC					SL1 alone -mSc
	MBP	1.22248	1.08593	0.661642	1.02995		1.18732	0.908839	0.833725	1.07012		1.24413	0.924933	0.960132	0.87081
	MBP-Nsp1	1.05385	0.919811	0.807906	0.929956		0.170117	0.145351	0.167062	0.179058		1.20679	1.08051	1.08635	1.05647

## Sheet: Figure 3
Figure 3C	"Cov Reporter HeLa"
	Nsp1	NT	Nsp1-CT	NT+CT	Linker1	Linker2
	355.751	923.866	557.138	670.466	831.633	679.776
	507.47	1100.35	617.473	639.227	575.925	713.105
	791.202	882.468	796.104	608.27	604.416	721.508
	770.325	634.018	633.529	460.264	676.077	672.048
	711.82	703.425	504.663	762.893	789.085	719.597
Figure 3C	"Control Reporter HeLa"
	Nsp1	NT	Nsp1-CT	NT+CT	Linker1	Linker2
	87.7256	1531.6	671.578	880.765	665.342	843.325
	110.189	1502.44	779.587	780.335	609.462	717.205
	119.839	1498.71	971.688	1024.07	918.018	1247.98
	119.141	1907.72	896.351	1009.18	884.505	878.809
	115.582	1282.69	740.354	949.423	894.271	1292.6
Figure 3C	"Ratio"
	Nsp1	NT	CT	NT+CT	Linker 1	Linker 2
	4.05527	0.603203	0.829595	0.761231	1.24993	0.806066
	4.60545	0.732375	0.792051	0.81917	0.944973	0.994283
	6.60221	0.588818	0.8193	0.593973	0.658392	0.578141
	6.46566	0.332343	0.706787	0.456077	0.764356	0.764726
	6.15857	0.548398	0.681651	0.803533	0.882378	0.556705
Figure 3E	"Cov reporter 293T"
	Nsp1	NT	Nsp1-CT	NT+CT	Linker1	Linker2
	916.09	2860.02	415.964	695.419	401.943	368.692
	998.503	2849.68	472.94	579.867	414.432	426.869
	921.072	2891.8	498.073	564.753	380.417	400.778
	887.88	2676.1	472.18	539.189	424.399	424.563
	1060.11	2938.35	445.021	714.986	278.471	404.102
Figure 3E	"Control reporter 293T"
	Nsp1	NT	Nsp1-CT	NT+CT	Linker1	Linker2
	176.568	4725.01	943.445	1321.37	712.083	837.817
	166.902	5571.04	1023.91	1410.12	776.8	827.26
	165.439	4960.77	1012.7	1219.34	816.88	901.796
	149.674	5781.55	784.42	1339.12	774.341	821.211
	154.303	5399.27	1010.65	1563.91	912.059	885.548
Figure 3E	"Ratio"
	Nsp1	NT	CT	NT+CT	Linker 1	Linker 2
	5.18831	0.605294	0.440899	0.526286	0.564461	0.440063
	5.98257	0.511517	0.461896	0.411218	0.533512	0.516003
	5.56744	0.582934	0.491827	0.463163	0.465695	0.444422
	5.93209	0.462869	0.601948	0.402644	0.548078	0.516996
	6.87031	0.544212	0.440331	0.457178	0.305321	0.45633
Figure 3F	"Luciferase"
	Nsp1	Nsp1-NT	Nsp1-CT	NT+CT	Linker1	Linker2
	1.01808	0.041477	0.0455118	0.0434376	0.0353705	0.0334165
	1.01209	0.0418843	0.0457805	0.0438839	0.0354159	0.0331908
	0.970492	0.0417659	0.0455673	0.0434716	0.0356412	0.0333009

## Sheet: Figure 4
Figure 4B			MBP						MBP-Nsp1
		RNA	0.698944	0.673748	0.729164	0.754878	0.717327	0.939202	0.956745	0.935261	0.871257	0.889808	0.860336	0.889749
		DNA	0.694255	0.771787	0.680699	0.679055	0.587188	0.670066	0.78499	0.741531	0.745752	0.801256	0.77059	0.787106
		ASO2	0.964465	0.861388	0.820228	0.893433	0.915306	0.961525	0.947422	0.961644	1.21347	1.06103	0.941336	0.875898
		ASO3	0.907458	1.0957	0.921849	0.913471	0.917799	0.979546	0.853961	0.772562	0.84239	0.794334	0.77073	0.952475
		ASO4	0.402537	0.433692	0.426147	0.399282	0.375099	0.460633	0.261945	0.245176	0.242093	0.259104	0.254177	0.306505
		ASO4 (ΔSL1 reporter)	0.740643	0.647756	0.677087	0.733102	0.788368	0.663491	0.295155	0.286933	0.279902	0.287183	0.301839	0.28943
Figure 4D			MBP			MBP-Nsp1
	WT	Control	0.810661	0.859889	0.880826	0.949231	0.982892	1.00993
	WT	ASO4	0.459558	0.526676	0.495652	0.224184	0.215334	0.229137
	WT	ASO6	0.388539	0.348422	0.407701	0.258033	0.205629	0.197212
	WT	ASO7	0.170792	0.187051	0.221156	0.274418	0.263203	0.261427
	ΔSL1	Control	0.948647	0.922998	0.91989	0.174152	0.180137	0.18422
	ΔSL1	ASO4	0.978913	0.985112	1.03598	0.165038	0.183041	0.176577
	ΔSL1	ASO6	0.717032	0.855067	0.799095	0.168556	0.189135	0.179543
	ΔSL1	ASO7	0.61547	0.652571	0.700885	0.162079	0.199338	0.163206
Figure 4E			MBP			MBP-Nsp1
		Control ASO	1.01192	0.601009	1.00894	0.917924	0.923191	1.15888
		ASO4 (25nM)	0.618995	0.608403	0.614805	0.602655	0.457698	0.569651
		ASO4 (50nM)	0.614342	0.720562	0.867358	0.532001	0.447419	0.359208
		ASO4 (100nM)	0.498668	0.447247	0.52027	0.257433	0.330031	0.27713
		ASO7 (25nM)	0.665282	0.648123	0.753387	0.382159	0.386569	0.32807
		ASO7 (50nM)	0.500443	0.474737	0.439618	0.258044	0.311369	0.215231
		ASO7 (100nM)	0.536733	0.377935	0.361779	0.187382	0.207304	0.16067
		ASO6 (25nM)	0.641051	0.536648	0.618296	0.576662	0.643058	0.662013
		ASO6 (50nM)	0.415894	0.415775	0.364333	0.387555	0.445283	0.327937
		ASO6 (100nM)	0.300518	0.306474	0.294521	0.266831	0.329869	0.299218

## Sheet: Figure 5
Figure 5A		Control LNA			ASO4			ASO6
	24h	0.901532	1.06739	1.02656	0.144831	0.168919	0.123106	0.675319	0.467451	0.348443
	48h	1.13262	1.05882	0.915147	0.140367	0.154818	0.151995	0.588036	0.424322	0.344397
	72h	1.40904	1.34799	1.07222	0.267078	0.304212	0.233995	0.536341	0.610977	0.304841
Figure 5B	MOI
	Mock	0.1	0.5	Mock	0.1	0.5	Mock	0.1	0.5	Mock	0.1	0.5
	Control ASO	Control ASO	Control ASO	ASO4	ASO4	ASO4	ASO6	ASO6	ASO6	ASO7	ASO7	ASO7
	1.652	44.2177	44.2446	2.439	10.6569	12.3576	7.765	15.6448	13.347	2.994	19.1358	19.9466
	3.1568	41.5808	41.0646	1.8062	10.1862	10.2417	4.6187	17.1604	12.7294	1.9231	21.7578	19.2635
		Day	Control ASO										ASO4
Figure 5E		0	100	100	100	100	100	100	100	100	100	100	100	100	100	100	100	100	100	100	100	100
		1	100	100	100	98.3539	100.813	99.2064	96.0699	98.4496	98.4064	98.6957	98.75	95.9839	99.1561	96.9697	97.4249	99.5968	99.2308	99.5556	98.3806	98.2063
		2	100	100.382	100.803	103.704	102.439	102.778	99.5633	100.775	101.594	103.478	102.083	100.402	101.688	100	102.575	104.436	100.769	103.556	105.668	103.587
		3	103.604	102.29	101.205	102.058	102.439	103.175	102.62	102.713	102.789	106.522	103.333	102.811	103.376	101.299	102.575	108.064	101.154	104	106.478	105.83
		4	104.955	102.29	102.41	102.469	103.252	103.571	103.493	102.713	101.992	104.348	102.5	100.803	102.532	100.866	103.004	108.064	102.692	105.778	108.097	104.484
		5	93.2432	97.3282	89.1566	96.7078	102.439	100.794	100.437	98.8372	101.594	89.1304	102.917	102.008	103.797	100.433	93.133	108.064	102.308	103.111	108.502	95.5157
		6	84.6847	90.458	83.5341	84.7737	100.813	103.175	94.7598	90.3101	103.187	83.4783	105.417	102.008	105.907	101.732	87.1245	108.064	101.923	98.2222	108.097	88.7892
		7		87.4046	82.3293	80.2469	94.7155	94.8413	93.0131	84.8837	91.2351	82.1739	103.75	100.803	98.3122	100	83.691	108.871	103.077	95.1111	107.692	85.6502
		8					97.1545	83.7302			92.8287		104.167	101.205	94.9367	102.165		111.694	103.077		108.502
		9					99.187				95.6175		105.833	97.1888	94.0928	103.896		110.484	103.462		108.907
		10					100.813				97.2112		107.083	95.5823		104.762		112.097	105		110.526
		11					100				96.8127		105	94.3775		102.165		110.081	103.077		109.717
		12					101.626				98.8048		105.833	95.1807		103.896		110.887	104.231		109.312
		13					102.439				99.2032		105.417	97.1888		103.03		109.677	104.615		110.931
		14					103.252				98.8048		106.25	98.3936		103.896		110.887	104.615		109.717
Figure 5F		Day	Control ASO	ASO4
		6	1
		7	1
		7	1
		7	1
		7	1
		7	1
		7	1
		8	1
		14	0
		14	0
		7		1
		7		1
		7		1
		9		1
		14		0
		14		0
		14		0
		14		0
		14		0
		14		0

## Sheet: Figure S3
Figure S3B	"CoV-2 reporter"
	Nsp1	R124A	ΔKSF
	1016.23	667.803	872.469
	897.459	670.035	825.921
	1046.56	614.818	851.168
	813.883	648.038	747.644
	1023.5	662.332	894.686
	"Control reporter"
	Nsp1	R124A	ΔKSF
	194.554	937.085	407.253
	191.204	983.585	430.2
	215.189	884.183	456.989
	192.394	729.049	521.38
	200.97	848.63	446.402
	"Ratio"
	Nsp1	R124A	ΔKSF
	5.22338	0.712639	2.14233
	4.69372	0.681217	1.91985
	4.86346	0.695352	1.86256
	4.23029	0.888882	1.43397
	5.09278	0.780472	2.00421
